# Supplementary material for: A Systematic Review of Low-Cost Actuator Implementations for Lower-Limb Exoskeletons: a Technical and Financial Perspective
Source: J Intell Robot Syst. 2022 Aug 16;106(1):3. doi: 10.1007/s10846-022-01695-0 (PMC9379875; doi:10.1007/s10846-022-01695-0)
Supplement: Supplementary file 1 — Supplementary file1 (XLSX 83 KB) [file 10846_2022_1695_MOESM1_ESM.xlsx]

## Sheet: Sheet1
	Paper Name	Authors	Date	Exoskeleton Coverage	Exoskeleton Type	Stationary/Mobile	Purpose	Actuator Type	Actuator Bonus	Actuator Name	Other Actuation Related Components	eligible	Link	Cost	Cost (£)	Complete				x
	DEVELOPMENT OF A MOBILITY ASSIST FOR THE PARALYZED, AMPUTEE, AND SPASTIC PATIENT	David C. Johnson, Daniel W. Repperger, Greg Thompson	1996	Leg	Soft	Mobile	Assistive	Pneumatic (Muscle)		MAPAS?						no				x	Motor (Rotary)	72
	Treadmill training of paraplegic patients using a robotic orthosis	Gery Colombo, MS ; Matthias Joerg, MS; Reinhard Schreier, BNIE, Volker Dietz, MD	2000	Leg	Hard	Stationary	Rehabilitative	Motor (Rotary)		DC motor (MaxonTM RE40, Interelectric AG, Switzerland); KGT 1234, Steinmeyer GmbH & Co., Germany)		x	https://www.maxongroup.com/maxon/view/product/motor/dcmotor/re/re40/148866	394 EUR	333.01	Yes				x	Motor (Linear)	5
	Exotendons for assistance of human locomotion	Antonie J van den Bogert	2003	Leg	Soft	Mobile	Assistive	Cables	Compliant (Spring)	"Exotendons"						no				x	Pneumatic (Linear)	6
	Adaptive Control of a Variable-Impedance Ankle-Foot Orthosis to Assist Drop-Foot Gait	Joaquin Andres Blaya and Hugh Herr	2004	Ankle	Soft	Mobile	Assistive	Motor (Rotary)	Series Elastic Actuator	??						No				x	Pneumatic (Muscle)	15
	Development of Straight Style Transfer Equipment for Lower Limbs Disabled	Yoshikazu MORI, Kazuhiro TAKAYAMA, and Tatsuya NAKAMURA	2004	Leg	Hard	Mobile	Assistive	Motor (Rotary)		70W Motor						no				x	Pneumatic (Rotary)	1
	The RoboKnee: An Exoskeleton for Enhancing Strength and Endurance During Walking	Jerry E. Pratt, Benjamin T. Krupp, Christopher J. Morse, Steven H. Collins	2004	Leg	Hard	Mobile	Augment	Motor (Rotary)	Series Elastic Actuator	brushless DC servo motor						no				x	Cables	16
	Rehabilitative Knee Orthosis Driven by Electro-Rheological Fluid Based Actuators	Jason Nikitczuk, Brian Weinberg, and Constantinos Mavroidis	2005	Leg	Hard	Mobile	Rehabilitative	Compliant (Elastomer)		Electro-Rheological Fluid: ERF-3356S; Springs						no				x	Hydraulic	5
	Design of gravity balancing leg orthosis using non-zero free length springs	Abhishek Agrawal, Sunil K. Agrawal	2005	Leg	Soft	Mobile	Assistive	Compliant (Spring)		Springs						no				x	Compliant (Spring)	16
	Development of Externally Powered Lower Limb Orthosis with Bilateral-servo Actuator	Yukio Saito, Kazuya Kikuchi, Hiroshi Negoto, Toru Oshima, Toshimasa Haneyoshi	2005	Leg	Hard	Mobile	Assistive	Hydraulic		50mm and 30mm cylinders						no				x	Compliant (Elastomer)	5
	Design of a Two Degree-of-freedom Ankle-Foot Orthosis for Robotic Rehabilitation	Abhishek Agrawal, Sai K. Banala, Sunil K. Agrawal, Stuart A. Binder-Macleod	2005	Ankle	Hard	Mobile	Rehabilitative	Motor (Rotary)		DC Servomotor						no				x	Series Elastic Actuator	12
	An ankle–foot orthosis powered by artificial muscles	Daniel Ferris and Blake Hannaford	2005	Ankle	Soft	Mobile	Assistive	Pneumatic (Muscle)		custom made						No				x	Magnetic Brake	3
	A Series Elastic and Bowden-Cable Based Actuation System for Use as Torque Actuator in Exoskeleton-Type Robots	J.F. Veneman, R. Ekkelenkamp, R. Kruidhof, F.C.T. van der Helm, and H. van der Kooij	2006	Leg	Hard	Mobile	Assistive	Cables	Series Elastic Actuator	4x Bowden Cables, 1.5m						Yes?				x
	Design and Control of an Exoskeleton for the Elderly and Patients	Kyoungchul Kong and Doyoung Jeon	2006	Leg	Hard	Mobile	Assistive	Cables	Motor (Rotary)	Servo Motors and Pulleys										x	156
	A Magnetorheological Fluid Based Orthopedic Active Knee Brace	Zite, Jamaal; Ahmadkhanlou, Farzad; Neelakantan, Vijay; Washington, Gregory	2006	Ankle	Soft	Mobile	Assistive	Compliant (Elastomer)		Carbonyl iron particles (168 grams) and low viscosity Silicone oil (31 grams)						Yes?				x
	Gravity-Balancing Leg Orthosis and Its Performance Evaluation	Sai K. Banala, Sunil K. Agrawal, Abbas Fattah, Vijaya Krishnamoorthy, Wei-Li Hsu, John Scholz, and Katherine Rudolph	2006	Leg	Hard	Mobile	Assistive	Compliant (Spring)		Springs						no				x	Average Cost	389.265
	Biomechanical Design of the Berkeley Lower Extremity Exoskeleton (BLEEX)	Adam B. Zoss, H. Kazerooni, and Andrew Chu	2006	Leg	Hard	Mobile	Augment	Hydraulic		19.05 mm (0.75 inch) bore, double-acting linear piston-cylinders		x				No				x	Useful Costs	25
	A Robotic Device for Manipulating Human Stepping	Jeremy L. Emken, John H. Wynne, Susan J. Harkema, and David J. Reinkensmeyer	2006	Leg	Hard	Stationary	Assistive	Motor (Linear)		Baldor, DC brushless linear motors: LMCF04C-HC0	by two Baldor LinDrives: LD1A02T	x	http://www.rgspeed.com/assets/documents/feedback/baldor/servo-linear-and-motion-control.pdf	$855	656.81	Yes				x	Total Number of Results	127
	Development of a lightweight, underactuated exoskeleton for load-carrying augmentation	Conor James Walsh, Daniel Paluska, Kenneth Pasch, William Grand, Andrew Valiente, Hugh Herr	2006	Keg	Hard	Mobile	Augment	Motor (Rotary)	Series Elastic Actuator	150W Maxon RE40 Brushed DC motor; Spring (3.8cm diameter, 10.1cm length, 19263.95185N/m stiffness)	2:1 reduction belt drive	x	https://www.maxongroup.com/maxon/view/product/motor/dcmotor/re/re40/148866	394 EUR Motor. $56.42 est. spring	377.56	Yes?				x
	An autonomous, underactuated exoskeleton for loadcarrying augmentation	Conor James Walsh, Kenneth Pasch, and Hugh Herr	2006	Leg	Hard	Mobile	Augment	Motor (Rotary)	Series Elastic Actuator	??						No				x
	CONTROL OF A BIOMIMETIC “SOFT-ACTUATED” LOWER BODY 10DOF EXOSKELETON	Nelson R. S. Costa, Darwin G. Caldwell	2006	Leg	Hard	Mobile	Assistive	Pneumatic (Muscle)		??						no				x
	Design and Evaluation of the LOPES Exoskeleton Robot for Interactive Gait Rehabilitation	Jan F. Veneman, Rik Kruidhof, Edsko E. G. Hekman, Ralf Ekkelenkamp, Edwin H. F. Van Asseldonk, and Herman van der Kooij	2007	Leg	Hard	Mobile	Rehabilitative	Cables	Motor (Rotary)	567W Kollmorgen/Danaher AKM22C servomotors + 690W Berger Lahr SER3910 Servo Motors + 250W Linmot P01-37x240 Linear Actuator + Bowden Cables	Neugart Planetary Gearheads					No				x
	Passive Swing Assistive Exoskeletons for Motor-Incomplete Spinal Cord Injury Patients	Kalyan K Mankala, Sai K Banala and Sunil K Agrawal	2007	Leg	Hard	Stationary	Assistive	Compliant (Spring)		??						no				x
	Active Leg Exoskeleton (ALEX) for Gait Rehabilitation of Motor-Impaired Patients	Sai K. Banala, Suni K. Agrawal and John P. Scholz	2007	Leg	Hard	Stationary	Rehabilitative	Motor (Linear)		??						No				x
	Development of the Ultrasonic Motor-Powered Assisted Suit System	Shigeki Toyama, Junichiro Yonetake	2007	Leg	Hard	Mobile	Assistive	Motor (Rotary)		Custom Ultrasonic Motor						no				x
	Exoskeleton design for functional rehabilitation in patients with neurological disorders and stroke	H. Zabaletal, M. Bureau, G. Eizmendil, E. Olaizl, J. Medina, M. Perez	2007	Leg	Hard	Mobile	Rehabilitative	Motor (Rotary)		Robodrive motor kit (rotor and stator)						no				x
	HAL: Hybrid Assistive Limb based on Cybernics	Yoshiyuki Sankai	2007	Leg	Hard	Mobile	Assistive	Motor (Rotary)		??						no				x
	Development of a Novel Pneumatic Power Assisted Lower Limb for Outdoor Walking by the Use of a Portable Pneumatic Power Source	Haifan WU, Ato KITAGAWA, Hideyuki TSUKAGOSHI, and Canghai LIU	2007	Leg	Hard	Mobile	Assistive	Pneumatic (Linear)		BF cylinder (FUJIKURA co.)	pneumatic transducing regulator (SMC ITV2051-212s)	x	-			No				x
	Development of Walking Assist Equipment with Pneumatic Cylinder	Toshihiko Morichika, Fumitaka Kikkawa, Osamu Oyama, and Toshihiro Yoshimitsu	2007	Leg	Hard	Mobile	Assistive	Pneumatic (Linear)		A Pneumatic Cylinder						no				x
	Development of Pneumatic Gait Assist System	S. Yamamoto, T. Miyoshil, T. Komedal, K. Hiramatsu, K. Nakazawa, and M. Akai	2007	Leg	Soft	Mobile	Asssistive	Pneumatic (Muscle)		"Air Muscle" (Hitachi Medical Co.)						No				x
	Powered AFO for Achilles Tendon Rupture	Nobuyuki Yoshizawa	2008	Ankle	Hard	Mobile	Assistive	Magnetic Brake		neodymium pillar magnets; solenoid electromagnet						no				x
	Development of Series Elastic Actuators for Impedance Control of an Active Ankle Foot Orthosis	Bruno Jardim, Adriano A. G. Siqueira, Luiza Mesquita Sampaio do Amaral	2009	Ankle	Hard	Mobile	Assistive	Motor (Rotary)	Series Elastic Actuator	"a DC motor fixed to a ball screw through elastic coupling"						no				x
	Development of the IHMC Mobility Assist Exoskeleton	Hian Kai Kwa, Jerryll H. Noorden, Matthew Missel, Travis Craig, Jerry E. Pratt, Peter D. Neuhaus	2009	Leg	Hard	Mobile	Assistive	Motor (Rotary)	Cables	Moog BN34-25EU-02 brushless DC motor, Steel Cable		x	Quote	800 EUR	681.07	No				x
	EMG-Based Control for Lower-Limb Power-Assist Exoskeletons	Kazuo Kiguchi, and Yasunobu Imada	2009	Leg	Hard	Mobile	Assistive	Motor (Rotary)		Maxon DC Motors						No				x
	Intelligent Active Assistive and Resistive Orthotic Device for Knee Rehabilitation	Mervin Chandrapal, Xiaoqi Chen	2009	Knee	Hard	Mobile	Rehabilitiative	Pneumatic (Muscle)		Fluid Muscle DMSP - FESTO, Germany						no				x
	MoonWalker, a Lower Limb Exoskeleton able to Sustain Bodyweight using a Passive Force Balancer	Sébastien Krut, Michel Benoit, Etienne Dombre and François Pierrot	2010	Leg	Soft	Mobile	Assistive	Compliant (Spring)	Motor (Rotary)	EC-powermax 30 from Maxon Motor; Curved Sticks and Spring		x				Yes				x
	Development of Knee Power Assist using Backdrivable Electro-Hydrostatic Actuator	Hiroshi Kaminaga, Tomoya Amari, Yamato Niwa, and Yoshihiko Nakamura	2010	Knee	Hard	Mobile	Assistive	Hydraulic		??						no				x
	Experimentation Research on Lower-limb Power Assisted Robot	Lan Wang, shiping Bao, and Keyi Wang	2010	Leg	Hard	Mobile	Assistive	Motor (Linear)		"Servo Motor"						no				x
	Parametric Design of an Active Ankle Foot Orthosis with Passive Compliance	James Carberry, Graham Hinchly, James Buckerfield, Edward Tayler. Thomas Burton, Sebastian Madgwick, Ravi Vaidyanathan	2011	Ankle	Hard	Mobile	Assistive	Cables		??						No				x
	An Exoskeleton Using Controlled Energy Storage and Release to Aid Ankle Propulsion	M. Bruce Wiggin, Gregory S. Sawicki, and Steven H Collins	2011	Ankle	Soft	Mobile	Assistive	Compliant (Spring)		Custom made clutch and spring (passive!)						No				x
	Conceptualization of an exoskeleton Continuous Passive Motion(CPM) device using a link structure	Kyu-Jung Kim, Min-Sung Kang, Youn-Sung Choi, Jungsoo Han, and Changsoo Han	2011	Leg	Hard	Mobile	Assistive	Motor (Linear)		??	??					no				x
	Design of Human – Machine Interface and Altering of Pelvic Obliquity with RGR Trainer	Maciej Pietrusinski, Ozer Unluhisarcikli, Constantinos Mavroidis, Iahn Cajigas, Paolo Bonato	2011	Leg	Hard	Stationary	Rehabilitative	Motor (Linear)		linear electromagnetic actuator (model STA2508) Copley Controls Inc. (Canton, MA, USA)		x				No				x
	Design and Evaluation of Mina - a Robotic Orthosis for Paraplegics	Peter D Neuhaus, Jerryll H Noorden, Travis J Craig, Tecalote Torres, Justin Kirschbaum, Jerry E Pratt	2011	Leg	Hard	Mobile	Assistive	Motor (Rotary)		DC brushless motor (Moog BN34-25EU-02)		x	Quote	800 EUR	681.07	No				x	Drivers	209	https://www.maxongroup.com/maxon/view/product/control/4-Q-Servokontroller/409510
	Self-adjusting, Isostatic Exoskeleton for The Human Knee Joint	Viet Anh Dung Cai, Philippe Bidaud, Vincent Hayward, Florian Gosselin, and Eric Desailly	2011	Knee	Hard	Mobile	Assistive	Motor (Rotary)		"a brushless motor"						no				x		12	https://www.mouser.co.uk/c/semiconductors/embedded-processors-controllers/microcontrollers-mcu/arm-microcontrollers-mcu/?q=STM32F7&series=STM32F7
	Stairs-Ascending/Descending Assist for a Lower-Limb Power-Assist Robot Considering ZMP	Yoshiaki Hayashi, and Kazuo Kiguchi	2011	Leg	Hard	Mobile	Assistive	Motor (Rotary)		??						no				x		426	https://www.e-motionsupply.com/product_p/adp.htm
	XoR: Hybrid Drive Exoskeleton Robot That Can Balance	Sang-Ho Hyon, Jun Morimoto, Takamitsu Matsubara, Tomoyuki Noda and Mitsuo Kawato	2011	Leg	Hard	Mobile	Assistive	Motor (Rotary)	Pneumatic (Muscle)	DMSP-20 and DMSP-40, FESTO; 150W DC motor (Maxon RE40)		x	https://www.maxongroup.com/maxon/view/product/motor/dcmotor/re/re40/148866	394 EUR	336.68	Yes				x
	A Study on Power Assist Suit using Pneumatic Actuators Based on Calculated Retaining Torques for Lift-up Motion	Motonobu Sato and Eiichi Yagi	2011	Leg	Hard	Mobile	Assistive	Pneumatic (Linear)		Double acting pneumatic cylinders with an inner diameter of 32 mm and a stroke of 200 mm		x	-	£107.72 est.		Yes?				x
	Bio-inspired Active Soft Orthotic Device for Ankle Foot Pathologies	Yong-Lae Park, Bor-rong Chen, Diana Young, Leia Stirling, Robert J. Wood, Eugene Goldfield, and Radhika Nagpal	2011	Ankle	Soft	Mobile	Assistive	Pneumatic (Muscle)		DMSP-10-120(140, 160)-RM-CM, Festo		x	No link			No				x	Hydraulic	https://www.transpoint.ru/upload/iblock/195/1958f6a972b5ffa3b4e5c942dfb48d61.pdf
	Development of High Contractile Pneumatic Artificial Rubber Muscle for Power Assist Device	Daisuke Sasaki, Toshiro Noritsugu, and Masahiro Takaiwa	2011	Leg	Soft	Mobile	Rehabilitative	Pneumatic (Muscle)		a bunch of 50g rubber muscles (custom made)						no				x	Cylinders					Non Inverted, More human readable
	Assist-as-Needed in Lower Extremity Robotic Therapy for Children with Cerebral Palsy	Konstantinos P. Michmizos and Hermano Igo Krebs	2012	Ankle	Hard	Mobile	Assistive	Motor (Rotary)		brushless DC motors (Maxon EC-powermax 22-327739) and Rohlix Linear Traction Drive		x	https://www.maxongroup.com/maxon/view/product/327739	434.8	434.8	No				x						0.0271493	0.432143	0.0555556	0.392971
	An intrinsically compliant robotic orthosis for treadmill training	Shahid Hussaina, Sheng Quan Xiea, Prashant K. Jamwal, and John Parsons	2012	Leg	Hard	Stationary	Rehabilitative	Pneumatic (Muscle)		??	Matrix 820 solenoid 2/2 valves					no				x						1	1	1	0.488818
	Development of Pneumatic Lower Limb Power Assist Wear without Exoskeleton	Daisuke Sasaki, Toshiro Noritsugu, and Masahiro Takaiwa	2012	Leg	Soft	Mobile	Assistive	Pneumatic (Muscle)		85mm x 80mm x 0.6mm aluminimum film balloons; air compressor	CO2 canister					no				x						0.334842	1	1	1
	Biologically-inspired Soft Exosuit	Alan T. Asbeck, Robert J. Dyer, Arnar F. Larusson, Conor J. Walsh	2013	Leg	Soft	Mobile	Assistive	Cables	Motor (Rotary)	Maxon EC 4-pole 30 200W, 24V motor; high efficiency cables (Nokon Part# KON05020)	Copley Accelnet ADP-090-36	x	https://www.maxongroup.com/maxon/view/product/motor/ecmotor/ec4pole/305013 and http://www.nokon.com/NokonUSA_Products (black).htm	709.55 EUR Motor, $66.99 Cables	654.85	Yes				x						0.190045	0.241071	0.0333333	0.658147
	Development of an Improved Lower Limb Orthosis for a Motion-Assist Robot for the Lower Limb	Toshihito Yabunaka and Naoki Kawaguchi, Nobuyuki Shinoda, Akira Nakanishi, Naoki Kobayashi, Ken’ichi Yano	2013	Knee	Hard	Mobile	Assistive	Motor (Rotary)		100W Brushless maxon motor						no				x						0.144796	0.297321	0.277778	0.686901
	Engineered Devices to Support Stroke Rehabilitation	Poboroniuc Marian, Irimia Danu, Popescu Nirvana, Popescu Dorin	2013	Leg	Hard	Mobile	Rehabilitiative	Motor (Rotary)		200W OMRON SGMPH-02AAA6CD-0Y brushless servomotors		x	No link (listed)	641.64	641.64	Yes				x		things in grey are editable				0.144796	0.208036	0.15	0.658147			Actuator Weighting Maths
	Development of Pneumatic Lower Limb Power Assist Wear driven with Wearable Air Supply System	Daisuke Sasaki, Toshiro Noritsugu, and Masahiro Takaiwa	2013	Leg	Soft	Mobile	Assistive	Pneumatic (Muscle)		rolling air pump (OKENSEIKO Co.Ltd. RFP32B03R); 140mm diameter rubber/cloth balloons.				£5?		Nah				x		Characteristics Total				Characteristics Total
	Gait Mode Recognition and Control for a Portable-Powered Ankle-Foot Orthosis	Yifan David Li, Elizabeth T. Hsiao-Wecksler	2013	Ankle	Hard	Mobile	Assistive	Pneumatic (Rotary)		pneumatic actuator (PRN30D-90-45, Parker Hannifin, Cleveland, OH)	CO2 bottle with embedded pressure regulator; regulator (LRMA-QS-4; Festo Corp-US, Hauppauge, NY); two solenoid valves (VOVG 5V; Festo Corp-US, Hauppauge, NY) (JacPac J-6901-91, 20 oz capacity; Pipeline Inc., Waterloo, ON, Canada)	x	https://tidyco.co.uk/store/parker-hannifin/parker-hannifin-search.asp	$446.09	323.21	Yes				x		Power (W)	Weight (g)	Force	Cost (£)	Power (W)	Weight (g)	Force	Cost (£)
	Design and Control of the MINDWALKER Exoskeleton	Shiqian Wang, Cory Meijneke, Edwin van Asseldonk, Thomas Hoellinger	2014	Leg	Hard	Mobile	Assistive	Motor (Rotary)	Series Elastic Actuator	BLDC motor (Hacker A60 7S V2, Hacker Motor GmbH); ballscrew SKF SD 12X4; high-grade titanium 220g double spiral spring	Netzer DS-25, Netzer Precision Motion Sensors Ltd	x	https://www.hacker-motor-shop.com/Brushless-Motors/Hacker-Outrunner/Hacker-A60/A60-motor-planes/A60-7S-V4-28-Pole-kv215.htm?shop=hacker_e&SessionId=&a=article&ProdNr=33726635&p=7013 and https://www.enrgtech.co.uk/buy/product/ET14124808/SD-12x4-R	259 EUR motor, £64.29 ballscrew,	285.66	Partial				x				(N or Nm)				(N or Nm)			-->	Weightings	Power	Weight	Force	Cost	F/W Ratio	Impact	Precision	-->	Unweighted	Rotary Electric Motors	Rotary Electric Motors + Ball Screws	Linear Electric Motors	Hydraulic Cylinders	Pneumatic Cylinders	Pneumatic Muscles
	A light-weight active orthosis for hip movement assistance	Francesco Giovacchini, Federica Vannetti, Matteo Fantozzi, Marco Cempini, Mario Cortese, Andrea Parri, Tingfang Yan, Dirk Lefeber, Nicola Vitiello	2014	Hip	Hard	Mobile	Assistive	Motor (Rotary)	Series Elastic Actuator	100 W DC motor (EC60, Maxon Motorr⃝R , Sachseln, Switzerland); Custom Torsional Spring (Stiffness 100Nm/rad)	Incremental Encoder (MILE, Maxon Motor, 1024ppr), 80:1 Harmonic Drive (CPL-17A,080-2A), RESOLUTE, ring RESA30USA052B)	x	No link	290		Yes				x		30	2420	100	615	1	0.481405	0.0555556	1	Pneumatic Muscle		Equal-Weights Approach	0.142857	0.142857	0.142857	0.142857	0.142857	0.142857	0.142857	0.999999	Equal-Weights Approach	0.665088	0.667333	0.539216	0.597441	0.5913	0.555301
	An Integrated Neuro-Robotic Interface for Stroke Rehabilitation using the NASA X1 Powered Lower Limb Exoskeleton	Yongtian He, Kevin Nathan, Anusha Venkatakrishnan, Roger Rovekamp, Christopher Beck, Recep Ozdemir, Gerard E. Francisco, and Jose L. Contreras-Vidal,	2014	Leg	Hard	Mobile	Rehabilitative	Motor (Rotary)	Series Elastic Actuator	Custom Made	Custom Controllers					no				x		1105	5600	1800	765	0.0271493	0.208036	1	0.803922	Pneumatic Cylinder		Industrial Augmentative Exoskeleton Approach	0.1	0.125	0.2	0.125	0.225	0.125	0.1	1	Industrial Augmentative Exoskeleton Approach	0.635618	0.66849	0.45957	0.670734	0.67296	0.463281
	Autonomous Exoskeleton Reduces Metabolic Cost of Walking	Luke M. Mooney, Elliott J. Rouse, and Hugh M. Herr	2014	Ankle	Soft	Mobile	Assistive	Motor (Rotary)		200 W BLDC motor (model: 305015, Maxon Motor, Sachseln, CH)		x	https://www.maxongroup.com/maxon/view/product/305015	709.55 EUR	606.45	Yes				x		370	5600	1800	1565	0.0810811	0.208036	1	0.392971	Hydraulic Cylinder		Rehabilitative Exoskeleton Approach	0.15	0.175	0.1	0.125	0.15	0.15	0.15	1	Rehabilitative Exoskeleton Approach	0.700915	0.690002	0.571157	0.57269	0.555969	0.568745
	Design and Actuator Selection of a Lower Extremity Exoskeleton	Umit Onen, Fatih M. Botsalı, Mete Kalyoncu, Mustafa Tınkır, Nihat Yılmaz, and Yusuf Sahin	2014	Leg	Hard	Mobile	Assistive	Motor (Rotary)		Vexta AHX5100KC servomotor		x				No				x		210	1350	60	1030	0.142857	0.862963	0.0333333	0.597087	Linear Electric Motor		Assistive Exoskeleton Approach	0.15	0.125	0.15	0.1	0.15	0.15	0.175	1	Assistive Exoskeleton Approach	0.668488	0.679604	0.539748	0.627464	0.594219	0.533532
	Design of an Anthropomorphic Lower Extremity Exoskeleton with Compatible Joints	Wei Yang, Can-jun Yang, and Qian-xiao Wei	2014	Leg	Hard	Mobile	Assistive	Motor (Rotary)		EC flat 90, Maxon		x	https://www.maxongroup.com/maxon/view/product/323772	178.91 EUR	152.19	Yes				x		160	1665	500	1075	0.1875	0.6997	0.277778	0.572093	Rotary Electric Motor + Ball Screw		Low-Cost Approach	0.175	0.15	0.125	0.2	0.15	0.15	0.05	1	Low-Cost Approach	0.629134	0.627048	0.498769	0.523989	0.561741	0.607388
	Development of a Rehabilitation Robot Suit with Velocity and Torque-based Mechanical Safety Devices	Yoshihiro Kai, Satoshi Kitaguchi, Shotaro Kanno, Wenlong Zhang, and Masayoshi Tomizuka	2014	Leg	Hard	Mobile	Rehabilitative	Motor (Rotary)	Compliant (Spring)	RE-40 (MAXON MOTOR AG, Maximum Torque: 177 [Nmm]); Torsion Spring: Tokaibane Mfg. Co. Ltd, 2.9mm wire diameter, 50mm spring diameter, 13.75 turns, 19.78Nmm/deg spring constant; Compression Spring VUR8-20(MISUMI Corp., Free Length: 20 [mm], Measured Spring Constant: 0.29 [N/mm])		x	https://www.maxongroup.com/maxon/view/product/motor/dcmotor/re/re40/148866	394.09 EUR	336.68	Partial				x		160	1165	270	1030	0.1875	1	0.15	0.597087	Rotary Electric Motor		Rotary Electric Motors	0.1875	1	0.15	0.597087	0.72103	1	1		Weighted	Rotary Electric Motors	Rotary Electric Motors + Ball Screws	Linear Electric Motors	Hydraulic Cylinders	Pneumatic Cylinders	Pneumatic Muscles
	Powered orthosis for lower limb movements assistance and rehabilitation	Walid Hassani, Samer Mohammed n , Hala Rifaï, Yacine Amirat	2014	Leg	Hard	Mobile	Assistive	Motor (Rotary)		brushless DC motor (BLDC), probably Maxon. Mentions other components but not this one, why?!						no				x						inverted	inverted		inverted			Rotary Electric Motors + Ball Screws	0.1875	0.6997	0.277778	0.572093	0.934268	1	1		Equal-Weights Approach	0.996635	1	0.808015	0.895266	0.886064	0.83212
	Soft exosuit for hip assistance	Alan T. Asbeck, Kai Schmidt, Conor J. Walsh	2014	Hip	Soft	Mobile	Assistive	Motor (Rotary)	Compliant (Spring)	Maxon EC 4-pole 30 motor		x	Estimate	709.55 EUR	606.45	Yes				x						inverted values when lower is considered better						Linear Electric Motors	0.142857	0.862963	0.0333333	0.597087	0.138272	1	1		Industrial Augmentative Exoskeleton Approach	0.944511	0.993358	0.682908	0.996693	1	0.688423
	Pneumatic walking assistive device for use over long period	Yasuyuki Yamada, Gen Endo & Edwardo F. Fukushima	2014	Leg	Hard	Mobile	Assistive	Pneumatic (Linear)		??						no				x												Hydraulic Cylinders	0.0810811	0.208036	1	0.392971	1	0.5	1		Rehabilitative Exoskeleton Approach	1	0.98443	0.814873	0.81706	0.793204	0.811431
	Design of a Cable-driven Active Leg Exoskeleton (C-ALEX) and Gait Training Experiments with Human Subjects	Xin Jin, Xiang Cui, and Sunil K. Agrawal	2015	Leg	Soft	Stationary	Rehabilitative	Cables	Motor (Rotary)	Kollmorgen AKM43 servo motors; pre-stretched Nylon coated steel wires	Kollmorgen AKM servo drives	x	-			No				x												Pneumatic Cylinders	0.0271493	0.208036	1	0.803922	1	0.35	0.75		Assistive Exoskeleton Approach	0.983644	1	0.794211	0.923279	0.874361	0.785063
	Designing a 12 DoF Lower Extremity Exoskeleton Based on the Gait Kinematics Data	Faezeh Eskandari, Morteza Nazari Nodoushan, Ahmad Reza Arshi, Fateme Navvab Motlagh4	2015	Leg	Hard	Mobile	Assistive	Cables		None (Uses arm movement to power leg movement?)						n/a				x												Pneumatic Muscles	1	0.481405	0.0271493	1	0.128558	0.75	0.5		Low-Cost Approach	1	0.996684	0.792787	0.832872	0.892879	0.965435
	Design of an Exoskeleton with minimised Energy Consumption based on using elastic and dissipative elements	Hyo-gon Kim, Jongwon Lee, Sangdeok Park	2015	Leg	Hard	Mobile	Assistive	Hydraulic		??						no				x
	Design of a Lower Limb Exoskeleton Including Roll Actuation to Assist Walking and Standing Up	Ji-Hyun Park, Jae-Soon Lee, Ju-Seong Shin, and Baek-Kyu Cho	2015	Leg	Hard	Mobile	Assistive	Motor (Rotary)		Kollmorgen RBE(H) 01810B	Harmonic Drive (SHD-20-100, SHD-25-100); incremental magnetic encoder (RMB28IC)	x	No Link			no				x
	Development of a Wearable Gait Assist Robot using Interactive Motor Rhythmic Stimulation to Upper and Lower Limbs	Robin Miao Sin Yap, Daiki Kono, Yuriko Saruta, Hironobu Matsui, Ken-ichiro Ogawa, Yoshihiro Miyake	2015	Leg	Hard	Mobile	Assistive	Motor (Rotary)		DC Motor	COSEL, PBA600F-24, Japan					no				x													F/W	normalised
	Human–Robot Interaction Control of Rehabilitation Robots With Series Elastic Actuators	Haoyong Yu, Sunan Huang, Gong Chen, Yongping Pan, and Zhao Gu	2015	Leg	Hard	Mobile	Rehabilitative	Motor (Rotary)	Series Elastic Actuator	?? DC Motor, specifies all components but this one…						no				x												Pneumatic Muscle	0.0413223	0.128558
	Powered Knee Orthosis for Human Gait Rehabilitation: First Advances	Paulo Félix, Joana Figueiredo, Cristina P. Santos, and Juan C. Moreno	2015	Knee	Hard	Mobile	Rehabilitative	Motor (Rotary)		brushless DC motor EC60-100W; Maxon		x	No Link	94.86		yes				x												P Cylinder	0.321429	1
	Design and prototyping of a novel lightweight walking assist wear using PVC gel soft actuators	Yi Li, Minoru Hashimoto	2016	Leg	Soft	Mobile	Assistive	Compliant (Elastomer)		PVC powder; dibutyl adipate (DBA) plasticizer; tetrahydrofuran (THF) solvent						Yes				x												H Cylinder	0.321429	1
	Concept and Design of a Modular Lower Limb Exoskeleton	Volker Bartenbach, Marcel Gort, and Robert Riener	2016	Leg	Hard	Mobile	Assistive	Motor (Rotary)		type EC 90 flat, Maxon Motor AG,	harmonic drive gear with a ratio of 1:160 (type: CSD-25-160, Harmonic Drive AG	x	No Link	179.49		Yes?				x												Linear EM	0.0444444	0.138272
	Development of a Walking Assistance Apparatus for Gait Training and Promotion of Exercise	E. Tanaka, K. Muramatsu, K. Watanuki, S. Saegusa, L. Yuge	2016	Ankle	Hard	Mobile	Assistive	Motor (Rotary)		A Hobby Motor that they say is low cost but don't actually saw what the name is						no				x												Rotary EM + BS	0.3003	0.934268
	Development of an underactuated exoskeleton for effective walking and load-carrying assist	Seungnam Yu, Heedon Lee, Wansoo Kim & Changsoo Han	2016	Leg	Hard	Mobile	Augment	Motor (Rotary)		??						no				x												Rotary EM	0.23176	0.72103
	HiBSO hip exoskeleton: Toward a wearable and autonomous design	R. Baud, A. Ortlieb, J. Olivier, M. Bouri, and H. Bleuler	2016	Hip	Hard	Mobile	Assistive	Motor (Rotary)		Maxon DC motor RE30 60W		x	https://www.maxongroup.com/maxon/view/product/motor/dcmotor/re/re30/268214	280 EUR	239.9	Yes				x
	Mechanical Design of a Lightweight Compliant and Adaptable Active Ankle Foot Orthosis	Marta Moltedo, Tomislav Bacek, Karen Junius, Bram Vanderborght and Dirk Lefeber	2016	Ankle	Hard	Mobile	Assisitive	Motor (Rotary)	Compliant (spring)	Maxon EC-i 40 70W, 36V, 0.0829Nm brushless motor; Maxon Spindle Drive GP32S Ballscrew 10x2; SODEMANN compression spring (0.044m length, 0.0185 work range); Dyneema rope; MACCEPA Spring	Maxon Spindle Drive GP32S Ballscrew_x001F_10x2	x	https://www.maxongroup.com/maxon/view/product/motor/dcmotor/re/re30/268214	210.18 EUR Motor, 4.83 Eur Spring	183.56	Partial				x
	Active Lower Limb Orthosis with One Degree of Freedom for People with Paraplegia	Michal Gloger, Goro Obinata, Eiichi Genda, Jan Babjak, and Yanling Pei	2017	Leg	Soft	Mobile	Assistive	Cables		2x Bowden Cable						Yes?				x
	The Myosuit - Bi-Articular Anti-Gravity Exosuit That Reduces Hip Extensor Activity in Sitting Transfers	Kai Schmidt, Jaime E. Duarte, Martin Grimmer, Alejandro Sancho-Puchades, Haiqi Wei, Chris S. Easthope, and Robert Riener	2017	Leg	Soft	Mobile	Assistive	Cables	Motor (Rotary)	Dyneema/UHMWPE, 1.2 mm diameter, 0.6 mm; 70 W brushless DC motor (Maxon EC-i40)		x	https://www.maxongroup.com/maxon/view/product/449470			No				x
	Design of Rigid-Compliant Parallel Exoskeleton Knee Joint	Renghao Liang, Guanghua Xu, Sicong Zhang, Xiaowei Zheng, Lili Li, Yifan Wu, Ailing Luo, Xin Zhang	2017	Knee	Hard	Mobile	Assistive	Compliant (Spring)		SPIR, "a couple of planar spiral springs"						No				x
	Development of a Soft-Inflatable Exosuit for Knee Rehabilitation	Saivimal Sridar, Pham H. Nguyen, Mengjia Zhu, Quoc P. Lam, and Panagiotis Polygerinos	2017	Knee	Soft	Mobile	Rehabilitative	Compliant (Spring)		DT2001 with thickness of 0.1524 mm (American Polyfilm Inc., Branford, CT.) and Stretchlon 200 with thickness of 0.0381 mm (Fibre Glast Dev. Corps, Brookville, OH.)		x?	-			No				x
	Biomechanical design of escalading lower limb exoskeleton with novel linkage joints	Guoan Zhang, Gangfeng Liu, Sun Ma, Tianshuo Wang, Jie Zhao, and Yanhe Zhu	2017	Leg	Hard	Mobile	Assistive	Hydraulic		??						No				x
	A Flexible Exoskeleton for Hip Assistance	Younbaek Lee, Se-gon Roh, Minhyung Lee, Byungjune Choi, Jongwon Lee, Jeonghun Kim, Hyundo Choi, Youngbo Shim, and Yong-Jae Kim	2017	Hip	Soft	Mobile	Assistive	Motor (Rotary)		BLDC Motor + Gears						No				x
	A lower-extremity exoskeleton improves knee extension in children with crouch gait from cerebral palsy	Zachary F. Lerner, Diane L. Damiano, Thomas C. Bulea	2017	Leg	Hard	Mobile	Rehabilitative	Motor (Rotary)		24-V, 90-W brushless motor (Maxon Motor)	quadrature encoder (Maxon Motor)	x	No Link	262.78		No				x
	A Robotic Exoskeleton for Treatment of Crouch Gait in Children With Cerebral Palsy: Design and Initial Application	Zachary F. Lerner, Diane L. Damiano, Hyung-Soon Park, Andrew J. Gravunder, and Thomas C. Bulea	2017	Leg	Hard	Mobile	Rehabilitative	Motor (Rotary)		24 V, 90 W brushless motor	EC-powermax, Maxon Motor; 89:1 Planetary Gearhead	x	No Link	262.78		No				x
	An Assistive Lower Limb Exoskeleton for People with Neurological Gait Disorders	A. Ortlieb, M. Bouri, R. Baud, and H. Bleuler	2017	Leg	Hard	Mobile	Assistive	Motor (Rotary)		EC-4pole 30, Maxon Motor AG (48V?, 92.9 mNm motor torque, 16,600 rpm)	planetary gear (GP32 HP, Maxon Motor AG);mounted ballscrew (FA compact series, NSK Ltd	x	https://www.maxongroup.com/maxon/view/product/327739	709.55 EUR	606.45	Yes				x
	Autonomous Hip Exoskeleton Saves Metabolic Cost of Walking Uphill	Keehong Seo, Jusuk Lee, and Young Jin Park	2017	Hip	Soft	Mobile	Assistive	Motor (Rotary)		Flat 75-Watt BLDC motors						No				x
	DESIGN AND PRELIMINARY EVALUATION OF A POWERED PEDIATRIC LOWER LIMB ORTHOSIS	Curt A. Laubscher, Ryan J. Farris, Jerzy T. Sawicki	2017	Leg	Hard	Mobile	Assistive	Motor (Rotary)		70W Brushless DC motor						No				x
	Development of a Lower Extremity Exoskeleton as an Individualized Auxiliary Tool for Sit-toStand-to-Sit Movements	Guo-Shing Huang, Shao-Chian Chang, Chung-Liang Lai, and ChiChun Chen	2017	Leg	Hard	Mobile	Rehabilitative	Motor (Rotary)		Two brushless 90 W DC motors for hips; Four graphite brushes 60 W DC motors for knees and ankles	Hips: 149:1 planetary gearhead and 50VDC /15A Motor Drivers; Knees/Ankles: 14:1 planetary gearheads and 50VDC /8A motor drivers motor drivers					no		https://www.industrial-springs.com/products/compression-springs/range-a-b-stainless-steel?a_004=29315_29315&a_006=33271_33284		x
	Robust output feedback assistive control of a compliantly actuated knee exoskeleton	Iman Kardan, Alireza Akbarzadeh	2017	Knee	Hard	Mobile	Assistive	Motor (Rotary)		ECMA-B2 type 200 (W) AC servo motor, by Delta electronics		x	No Link (Listed)	279.99 EUR		Yes	https://www.maxongroup.com/maxon/view/product/305013			x
	TWIICE – A Lightweight Lower-limb Exoskeleton for Complete Paraplegics	Tristan Vouga, Romain Baud, Jemina Fasola, Mohamed Bouri, Hannes Bleuler,	2017	Leg	Hard	Mobile	Assistive	Motor (Rotary)		SBZ-5612 (Sonceboz SA, Switzerland)	timing belt stage with a 1:1.4 reduction ratio (Gates Corporation, USA); CSD-20-2UH unit (Harmonic Drive AG, Germany)	x	Find Link			No				x
	A Soft Wearable Robotic Suit for Ankle and Hip Assistance: a Preliminary Study	Shanhai Jin, Shijie Guo, Kazunobu Hashimoto, Xiaogang Xiong, and Motoji Yamamoto	2018	Leg	Soft	Mobile	Assistive	Compliant (Spring)	Motor (Rotary)	??						No				x
	Development of a Passively Powered Knee Exoskeleton for Squat Lifting	R.K.P.S. Ranaweera, R.A.R.C. Gopura, T.S.S. Jayawardena, G.K.I Mann	2018	Knee	Hard	Mobile	Assistive	Compliant (Spring)		5875 N/m Spring						No				x
	A Wearable Resistive Robot Facilitates Locomotor Adaptations during Gait	Edward P. WASHABAUGH and Chandramouli KRISHNAN	2018	Knee	Hard	Mobile	Rehabilitative	Magnetic Brake		DX04B-N52, KJ Magnetics, Pipersville, Pa	planetary gearbox (P60, Banebots, Loveland, CO), and an aluminum disc (0.5 cm thickness, 10.16 cm diameter)	x	https://www.kjmagnetics.com/proddetail.asp?prod=DX04B-N52	$7.70		Yes				x
	A Lower-Back Robotic Exoskeleton	Ting Zhang and He Huang	2018	Leg	Hard	Mobile	Assistive	Motor (Rotary)	Series Elastic Actuator	EC 90 flat; Maxon Motor, 800Nm/rad torsional spring	harmonic drive gear (csd-25-100-2A-GRBB; Harmonic Drive); (EC82/Z, electromagnetic tooth type clutch	x	-			No				x
	A Multifunctional Ankle Exoskeleton for Mobility Enhancement of Gait-Impaired Individuals and Seniors	Hyundo Choi, Young Jin Park, Keehong Seo, Jusuk Lee, Sang-eui Lee, and Youngbo Shim	2018	Ankle	Hard	Mobile	Rehabilitative	Motor (Rotary)		120 W brushless DC (BLDC) motor and Ball-screw	ELMO controller					No				x
	An Exoskeleton Brake Unit for Children with Crouch Gait Supporting the Knee Joint During Stance	Takumi Yamada, Hideki Kadone, Yukiyo Shimizu, and Kenji Suzuki	2018	Knee	Hard	Mobile	Assistive	Motor (Rotary)		Tsukasa Electric co.,ltd., TG-85R-SU-552-KA,12V		x	-			Nah				x
	Design Advancements toward a Wearable Pediatric Robotic Knee Exoskeleton for Overground Gait Rehabilitation	Ji Chen, Jon Hochstein, Christina Kim, Diane Damiano and Thomas Bulea	2018	Leg	Hard	Mobile	Rehabilitative	Motor (Rotary)		"A Maxon Motor"	lanetary gearhead GP 32C					no				x
	Design and Experimental Verification of Hip Exoskeleton With Balance Capacities for Walking Assistance	Ting Zhang, Minh Tran, and He Huang	2018	Hip	Hard	Mobile	Assistive	Motor (Rotary)		EC 90 flat, Maxon Motor, 0.44Nm, 0.6kg	incremental encoder (4095ppr, MILE, Maxon Motor; harmonic gearbox (csd25-100-2A-GR-BB, Harmonic Drive	x	-		170.9	Yes?				x
	Examining the Effects of a Powered Exoskeleton on Quality of Life and Secondary Impairments in People Living With Spinal Cord Injury	Michael Juszczak, Estelle Gallo, and Tamara Bushnik	2018	Leg	Hard	Mobile	Assistive	Motor (Rotary)		brushless DC motors						No				x
	Wearable pediatric gait exoskeleton- a feasibility study	A.Ganguly, D. Sanz-Merodio, G. Puyuelo, A. Goñi, E. Garces, E. Garcia	2018	Leg	Hard	Mobile	Assistive	Motor (Rotary)		??						no	https://www.damencnc.com/en/ac-servo-motor-200w-ecma-c20602r1-shaft-11mm/a3580			x
	ExoBoot, a soft inflatable robotic boot to assist ankle during walking: Design, Characterization and Preliminary tests	Jinwon Chung, Roman Heimgartner, Ciaran T. O'Neill, Nathan S. Phipps, and Conor J. Walsh	2018	Ankle	Soft	Mobile	Assistive	Pneumatic (Muscle)		a textile-based inflatable actuator	olenoid valves (320 12VDC, Humphrey, USA)					no				x
	Lower-Limb Soft Orthotic Device for Gait Assistance	Yutong Gu, Yuxiang Lv, Xiaoyuan Ma, Changhou Lu	2018	Leg	Soft	Mobile	Assistive	Pneumatic (Muscle)		Elastomer:(Ecoflex 00-30, Smooth-on, Inc.) ; "Off the shelf" solenoid that still isn't mentioned				47		Partial				x
	Development of a non-actuated wearable device to prevent knee buckling	Shusuke NAITO, Yasuhiro AKIYAMA, Koichiro OHASHI, Yoji YAMADA, Shogo OKAMOTO	2019	Leg	Soft	Mobile	Assistive	Cables		String						no				x
	Flexible Gait Enhancing Mechatronics System for Lower Limb Assistance (GEMS L-Type)	Younbaek Lee, Jongwon Lee, Byungjune Choi, Minhyung Lee, Se-gon Roh, Kyungrock Kim, Keehong Seo, Yong-Jae Kim, and Youngbo Shim	2019	Leg	Hard	Mobile	Assistive	Cables	Motor (Rotary)	Maxon EC-i 75W, 48V brushless motor; steel cable (2081 by Carl Stahl SAVA Industries, Inc);	Maxon DCX10	x	https://www.maxongroup.com/maxon/view/product/539485	231 EUR Motor, $4.37 Cable	195.22	Yes				x
	Novel Motor-free Passive Walk-assisting Knee Exoskeleton	Wei Zhang, Wuxiang Zhang and Xilun Ding, Lei Sun	2019	Knee	Hard	Mobile	Assistive	Compliant (Spring)		??						no				x
	Design and development of a lightweight ankle exoskeleton for human walking augmentation	Yacine Bougrinat, Sofiane Achiche, Maxime Raison	2019	Ankle	Soft	Mobile	Augment	Motor (Rotary)	Cables	a 200 W brushless DC (BLDC) motor (Maxon Motor); Bowden cables	erland) coupled with a reduction gearbox of 43:1 ratio (Maxon Moto		-			No				x
	Design and Development of A Wearable Lower Limb Exoskeleton Robot	Ling Luo, Yuxia Yuan, and Zhijun Li	2019	Leg	Hard	Mobile	Augment	Motor (Rotary)		90W and 160W Maxon Motors				152.1		Yes?				x
	Development of a novel autonomous lower extremity exoskeleton robot for walking assistance	Yong HE, Nan LI, Chao WANG, Lin-qing XI, Xu YONG, Xin-yu WU	2019	Leg	Hard	Mobile	Assistive	Motor (Rotary)		Maxon-EC-90-flat	harmonic reducer (M.5) with a reduction ratio of 160	x	-	187.16		Yes?				x
	Gait Assistive Exoskeleton Device For Semi Paralyzed Stroke Survivors	Y.Vasantha Rao, Swamy Bhukya, Prasanth Kancharana	2019	Leg	Hard	Mobile	Assistive	Motor (Rotary)		??						no				x
	Hybrid FES-Exoskeleton Controller to Assist Sit-To-Stand Movement	Mohamed Amine Alouane, Weiguang Huo, Hala Rifai, Yacine Amirat, Samer Mohammed	2019	Leg	Hard	Mobile	Assistive	Motor (Rotary)	Series Elastic Actuator	150W Maxon RE40 dc motor, worm gear set, torsion spring, spur gear set		x	https://www.maxongroup.com/maxon/view/product/323772	394 EUR	336.68	Yes?				x
	RoboWalk: Conceptual and Optimal Design	Sina Ghanaat, Mahdi Nabipour, S. Ali A. Moosavian	2019	Leg	Hard	Mobile	Assistive	Motor (Rotary)		EC90 flat Maxon Motor		x	-	187.16		Yes
	A Semi-Wearable Robotic Device for Sit-to-Stand Assistance	Hao Zheng, Tao Shen, Md Rayhan Afsar, Inseung Kang, Aaron J Young, and Xiangrong Shen	2019	Knee	Hard	Mobile	Assistive	Pneumatic (Linear)		173.5-DPY, Bimba Manufacturing, University Park, IL	solenoid valves (2S020-1/8A, Sizto Tech) Corporation, Palo Alto, CA	x	https://www.bimba.com/en/detail/original-line-cylinder?rp=173.5-DPY	$61.30	44.42	Yes
	A hip–knee–ankle exoskeleton emulator for studying gait assistance	Gwendolyn M Bryan, Patrick W Franks, Stefan C Klein, Robert J Peuchen, and Steven H Collins	2020	Leg	Hard	Stationary	Assistive	Cables	Motor (Rotary)	10x (1.8kg) bowden cables (Inner West Marine, V-12 Vectran Single Braid; outer: Lexco, 415310-00), 10x Kollmorgen AKM74P Motors	10 motor Drivers Kollmorgen, AKD-P02407; Motor Controller: SpeedGoat	x	Quote	$2 per 250 foot		No
	Compressed Gas Actuated Knee Assistive Exoskeleton for Slip-Induced Fall Prevention During Human Walking	Monika Mioskowska, Duncan Stevenson, Michael Onu, and Mitja Trkov	2020	Knee	Hard	Mobile	Assistive	Cables	Pneumatic (Linear)	air cylinder (SC40X75, CHLED); 12g CO2 cartridge; air cylinder (37.5 mm bore, 77mm stroke); 75 mm stroke)	65Watt 88 Wh Powkey AC Power Bank	x	-			Yes?
	Encouragement of Squat-Lifting: Feasibility Study of a Highly Usable Passive Knee Assistive Device	Chen-Yu Cheng, Shogo Okamoto, Pengcheng Li, Yasuhiro Akiyama, Chongyang Qiu, and Yoji Yamada	2020	Knee	Soft	Mobile	Assisitve	Compliant (Elastomer)		54557, Mueller Sports Medicine Company, Germany; Shape Memory Alloy Wires nickel-titanium (Ni-Ti) alloy (Yoshimi Inc., Japan) (1mm thick, 16-34mm long)		x	https://www.yoshimi-inc.com/shopbrand/ct32/ and https://www.muellersportsmed.com/b2c-us/en/Open-Catalog/By-Sport/Gymnastics/SELF-ADJUSTING-HINGED-KNEE-BRACE-OSFM/p/6455	£47.95 brace, $18 fishing wire	60.99	Yes
	Passive Knee Exoskeleton Using Brake Torque to Assist Stair Ascent	Ronnapee Chaichaowarat, Vidyaaranya Macha, Witaya Wannasuphoprasit	2020	Knee	Hard	Mobile	Assistive	Magnetic Brake		9.7-Watts Sinfonia’s electromagnetic brake (PB-260/FMS-AG)		x	https://us.misumi-ec.com/vona2/detail/221004995844/?HissuCode=PB-260%2fFMS-AG	$261.18	189.26	Yes
	Design Principles for Compact, Backdrivable Actuation in Partial-Assist Powered Knee Orthoses	Hanqi Zhu, Christopher Nesler, Nikhil Divekar, Vamsi Peddinti, and Robert D. Gregg	2020	Knee	Hard	Mobile	Assistive	Motor (Rotary)		custom BLDC motor (220W, 1.5Nm, 760RPM)						No
	Development of a Knee Actuated Exoskeletal Gait Orthosis for Paraplegic Patients with Incomplete Spinal Cord Injury: A Single Case Study	Yoon Heo, Hyuk-Jae Choi, Seok-Jin Hwang, Jong-Won Lee, Chil-Yong Kwon, Hyeon-Seok Cho and Gyoo-Suk Kim	2020	knee	Hard	Mobile	Rehabilitative	Motor (Rotary)		103W BLDC Motor						no
	Design of an Inflatable Wrinkle Actuator With Fast Inflation/Deflation Responses for Wearable Suits	Junghoon Park , Junhwan Choi , Sangjoon J. Kim , Kap-Ho Seo, and Jung Kim	2020	Knee	Soft	Mobile	Assistive	Pneumatic (Muscle)		thermoplastic polyurethane (TPU) film (JTC1003, Jinheung Industry Co., Ltd); compressor (ECS 80G 4-213, EMG Elektromotorenwerk); Pressure gauges (PSE540-M5, SMC Co., Tokyo, Japan) Grünhain; Pressure gauges (PSE540-M5, SMC Co., Tokyo, Japan)	flowmeter (PFM750S-C6-C, SMC Co., Japan). A vacuum ejector (ZU05SA, SMC Co., Japan)			…		no
	Toward A Soft Robotic Ankle-Foot Orthosis (SR-AFO) Exosuit for Human Locomotion: Preliminary Results in Late Stance Plantarflexion Assistance	Carly M. Thalman, Tiffany Hertzell, and Hyunglae Lee	2020	Ankle	Soft	Mobile	Assistive	Pneumatic (Muscle)		??	solenoid valve (320 12VDC, Humphrey, USA)					Yes
	Towards an ankle-foot orthosis powered by a dielectric elastomer actuator	David P. Allen, Ryan Little, Joshua Laube, Jeremy Warren, Walter Voit, Robert D. Gregg	2021	Ankle	Soft	Mobile	Assistive	Compliant (Elastomer)		Dielectric Elastomer						no
	Regulating Metabolic Energy Among Joints During Human Walking Using a Multiarticular Unpowered Exoskeleton	Tiancheng Zhou, Caihua Xiong, Juanjuan Zhang, Wenbin Chen, and Xiaolin Huang	2021	Leg	Soft	Mobile	Assistive	Compliant (Spring)		Springs						no
	Unpowered Knee Exoskeleton during Stair Descent	Pengfan Wu, Xiaoan Chen, Ye He, Zhi Liu	2021	Knee	Hard	Mobile	Assistive	Compliant (Spring)		spiral spring with stiffness of 0.2Nm/degree						no
	A Compact Ankle Exoskeleton With a Multiaxis Parallel Linkage Mechanism	Minhyung Lee , Jeonghun Kim, Seungyong Hyung, Jusuk Lee , Keehong Seo, Young Jin Park, Joonkee Cho, Byung-kwon Choi, Youngbo Shim, and Hyundo Choi	2021	Ankle	Hard	Mobile	Assistive	Motor (Rotary)		74W dc Maxon Motor AG, Ball Screw Joint SG0504, KSS Co. Ltd.		x	https://www.maxongroup.com/maxon/view/category/motor?etcc_cu=onsite&etcc_med_onsite=Product&etcc_cmp_onsite=EC+Program&etcc_plc=Overview-Page-Brushless-DC-Motors&etcc_var=%5bcom%5d%23en%23_d_&target=filter&filterCategory=ec	231 EUR Motor, $400-750 Ball Screw	596.11	Yes
		1996	1	0	1996-2000	2	1
		1997	0	0	2001-2005	9	0	1996-2000	1
		1998	0	0	2006-2010	26	3	2001-2005	0
		1999	0	0	2011-2015	36	11	2006-2010	3
		2000	1	1	2016-2020	50	9	2011-2015	11
		2001	0	0	2021-2025	66	20	2016-2020	9
		2002	0	0
		2003	1	0
		2004	3	0
		2005	5	0
		2006	9	2
		2007	9	0
		2008	1	0
		2009	4	0
		2010	3	1
		2011	11	2
		2012	3	0
		2013	5	3
		2014	10	6
		2015	7	1
		2016	6	3
		2017	14	2
		2018	12	1
		2019	10	6
		2020	8	3
		2021	4	1
																								363	50 V			681.07
																								200	230 V	800	0.637	641.64
																								90	24 V	125	0.045	435.5
																								-	12	515	0.32	-
																								90	24	600	0.444	152.19
																								90	24	600	0.44	152.19
																								567	-		0.87	-
																								200	-	300	0.092	598.2
																								200	48 V	300	0.093	606.45
																								-	-	-	-	-
																								70	-	-	-	207.31
																								75	48V6	-	-	195.22
																								-	-	-	-	-
																									-	-	-
																								194.5		462.857	0.367625	407.752
																								60	-	260	-	239.901
																								74	-		-	206.763
																								150	-	480	-	377.565
																								150	-	480	0.18	333.016
																								90	48 V	125	0.043	434.807
																								200	-	-	-	-
																								120.667		336.25	0.1115	318.41
